# Supplementary material for: DeleteomeTools: utilizing a compendium of yeast deletion strain transcriptomes to identify co-functional genes
Source: NAR Genom Bioinform. 2025 Feb 27;7(1):lqaf008. doi: 10.1093/nargab/lqaf008 (PMC11878635; doi:10.1093/nargab/lqaf008)
Supplement: lqaf008_Supplemental_Files [file lqaf008_supplemental_files.zip]

Archive with 2 entries (2 files):
- SupplementaryFigures_revision.pdf
- SupplementaryTables.xlsx
